# Supplementary material for: 2,4,6-Trifluoro­aniline
Source: Acta Crystallogr Sect E Struct Rep Online. 2008 Oct 31;64(Pt 11):o2242. doi: 10.1107/S1600536808035083 (PMC2959640; doi:10.1107/S1600536808035083)
Supplement: Supplementary file 1 [file e-64-o2242-sup1.cif]

##############################################################################
###                                                                        ###
###        Electronic paper (Acta Crystallographica Section E)             ###
###                                                                        ###
##############################################################################
#                                                                            #
# This CIF contains the data in a paper accepted for publication in Acta     #
# Crystallographica Section E. It conforms to the requirements of Notes      #
# for Authors for Section E, and has been peer reviewed under the auspices   #
# of the IUCr Commission on Journals.                                        #
#                                                                            #
# Full details of the Crystallographic Information File format               #
# are given in the paper "The Crystallographic Information File (CIF):       #
# a New Standard Archive File for Crystallography" by S. R. Hall, F. H.      #
# Allen and I. D. Brown [Acta Cryst. (1991), A47, 655-685].                  #
#                                                                            #
# The current version of the core CIF dictionary is obtainable from          #
# ftp://ftp.iucr.org/pub/cif_core.dic. The current version number is 2.4.    #
#                                                                            #
# Software is freely available for graphical display of the structure(s) in  #
# this CIF.  For information consult the CIF home page http://www.iucr.org/  #
# cif/home.html                                                              #
#                                                                            #
# This file may be used for bona fide research purposes within the           #
# scientific community so long as proper attribution is given to the journal # 
# article from which it was obtained.                                        #
#                                                                            #
##############################################################################
                                             
data_I
_audit_creation_method     'form98_non/compatible with shelxl97-2'
_chemical_name_systematic
;
2,4,6-Trifluoroaniline
;
_chemical_name_common     2,4,6-Trifluoroaniline
_chemical_formula_moiety     'C6 H4 F3 N'
_chemical_formula_sum     'C6 H4 F3 N'
_chemical_formula_iupac     'C6 H4 F3 N'
_chemical_formula_weight     147.10
_chemical_melting_point     ?
_symmetry_cell_setting     orthorhombic
_symmetry_space_group_name_H-M     'P 21 21 21'
_symmetry_space_group_name_Hall     'P 2ac 2ab'
loop_
    _symmetry_equiv_pos_as_xyz
    'x, y, z'
    '-x+1/2, -y, z+1/2'
    'x+1/2, -y+1/2, -z'
    '-x, y+1/2, -z+1/2'
_cell_length_a     6.3220(6)
_cell_length_b     24.792(2)
_cell_length_c     3.8545(5)
_cell_angle_alpha     90.00
_cell_angle_beta     90.00
_cell_angle_gamma     90.00
_cell_volume     604.14(11)
_cell_formula_units_Z     4
_cell_measurement_reflns_used     1719
_cell_measurement_theta_min     4.0516
_cell_measurement_theta_max     26.2485
_cell_measurement_temperature     200(2)
_exptl_crystal_description     rod
_exptl_crystal_colour     colourless
_exptl_crystal_size_max     0.50
_exptl_crystal_size_mid     0.09
_exptl_crystal_size_min     0.05
_exptl_crystal_density_diffrn     1.617
_exptl_crystal_density_meas     ?
_exptl_crystal_density_method     'not measured'
_exptl_crystal_F_000     296
_exptl_absorpt_coefficient_mu     0.163
_exptl_absorpt_correction_type     'multi-scan'
_exptl_absorpt_process_details
                   '(SCALE3 ABSPACK in CrysAlis RED; Oxford Diffraction, 2005))'
_exptl_absorpt_correction_T_min     0.921
_exptl_absorpt_correction_T_max     0.992
_exptl_special_details
;
;
_diffrn_ambient_temperature     200(2)
_diffrn_radiation_type     MoK\a
_diffrn_radiation_wavelength     0.71073
_diffrn_radiation_source     'fine-focus sealed tube'
_diffrn_radiation_monochromator     'graphite'
_diffrn_measurement_device_type     'Oxford Diffraction KappaCCD'
_diffrn_measurement_device     'CCD camera on \k-goniostat'
_diffrn_measurement_method     \w
_diffrn_reflns_number     4517
_diffrn_reflns_av_R_equivalents     0.0338
_diffrn_reflns_av_sigmaI/netI     0.0351
_diffrn_reflns_theta_min     4.05
_diffrn_reflns_theta_max     26.37
_diffrn_reflns_theta_full     26.37
_diffrn_measured_fraction_theta_max     0.992
_diffrn_measured_fraction_theta_full     0.992
_diffrn_reflns_limit_h_min     -7
_diffrn_reflns_limit_h_max     7
_diffrn_reflns_limit_k_min     -30
_diffrn_reflns_limit_k_max     30
_diffrn_reflns_limit_l_min     -4
_diffrn_reflns_limit_l_max     3
_refine_special_details
;
;
_reflns_number_total     775
_reflns_number_gt     489
_reflns_threshold_expression     I>2\s(I)
_refine_ls_structure_factor_coef     Fsqd
_refine_ls_matrix_type     full
_refine_ls_R_factor_all     0.0586
_refine_ls_R_factor_gt     0.0336
_refine_ls_wR_factor_gt     0.0732
_refine_ls_wR_factor_ref     0.0816
_refine_ls_goodness_of_fit_ref     0.938
_refine_ls_restrained_S_all     0.938
_refine_ls_number_reflns     775
_refine_ls_number_parameters     91
_refine_ls_number_restraints     0
_refine_ls_hydrogen_treatment     constr
_refine_ls_weighting_scheme     calc
_refine_ls_weighting_details
                 'calc w=1/[\s^2^(Fo^2^)+(0.0505P)^2^] where P=(Fo^2^+2Fc^2^)/3'
_atom_sites_solution_hydrogens     difmap
_atom_sites_solution_primary     direct
_atom_sites_solution_secondary     difmap
_refine_ls_shift/su_max     0.000
_refine_ls_shift/su_mean     0.000
_refine_diff_density_max     0.132
_refine_diff_density_min     -0.156
_refine_ls_extinction_method     none
_refine_ls_extinction_coef     ?
loop_
    _atom_type_symbol
    _atom_type_description
    _atom_type_scat_dispersion_real
    _atom_type_scat_dispersion_imag
    _atom_type_scat_source
    'C' 'C' 0.0033 0.0016
                         'International Tables Vol C Tables 4.2.6.8 and 6.1.1.4'
    'H' 'H' 0.0000 0.0000
                         'International Tables Vol C Tables 4.2.6.8 and 6.1.1.4'
    'F' 'F' 0.0171 0.0103
                         'International Tables Vol C Tables 4.2.6.8 and 6.1.1.4'
    'N' 'N' 0.0061 0.0033
                         'International Tables Vol C Tables 4.2.6.8 and 6.1.1.4'
_computing_data_collection     'CrysAlis CCD (Oxford Diffraction, 2005)'
_computing_cell_refinement     'CrysAlis RED (Oxford Diffraction, 2005)'
_computing_data_reduction     'CrysAlis RED (Oxford Diffraction, 2005)'
_computing_structure_solution     'SHELXS97 (Sheldrick, 2008)'
_computing_structure_refinement     'SHELXL97 (Sheldrick, 2008)'
_computing_molecular_graphics
  'ORTEPIII (Burnett & Johnson, 1996) and Mercury (Macrae <i>et al.</i>,  2006)'
_computing_publication_material     'SHELXL97 (Sheldrick, 2008)'
loop_
    _atom_site_type_symbol
    _atom_site_label
    _atom_site_fract_x
    _atom_site_fract_y
    _atom_site_fract_z
    _atom_site_U_iso_or_equiv
    _atom_site_adp_type
    _atom_site_calc_flag
    _atom_site_refinement_flags
    _atom_site_occupancy
    _atom_site_disorder_assembly
    _atom_site_disorder_group
    F F1 0.8818(2) 0.10411(5) -0.1028(5) 0.0618(5) Uani d . 1 . .
    F F2 0.4694(2) 0.24248(5) 0.3783(5) 0.0712(6) Uani d . 1 . .
    F F3 0.2254(2) 0.06360(6) 0.3828(5) 0.0715(6) Uani d . 1 . .
    N N1 0.5886(3) 0.02701(7) 0.0726(7) 0.0564(7) Uani d . 1 . .
    H H71 0.6769 0.0202 -0.1054 0.068 Uiso d R 1 . .
    H H72 0.4647 0.0109 0.0632 0.068 Uiso d R 1 . .
    C C1 0.5551(4) 0.08172(8) 0.1384(7) 0.0398(6) Uani d . 1 . .
    C C2 0.7034(4) 0.12061(9) 0.0624(7) 0.0414(6) Uani d . 1 . .
    C C3 0.6805(4) 0.17436(8) 0.1376(7) 0.0447(7) Uani d . 1 . .
    H H3 0.7868 0.2000 0.0811 0.054 Uiso calc R 1 . .
    C C4 0.4963(4) 0.18920(8) 0.2983(7) 0.0451(7) Uani d . 1 . .
    C C5 0.3394(4) 0.15382(8) 0.3828(8) 0.0480(7) Uani d . 1 . .
    H H5 0.2124 0.1652 0.4922 0.058 Uiso calc R 1 . .
    C C6 0.3757(4) 0.10062(9) 0.3004(7) 0.0444(7) Uani d . 1 . .
loop_
    _atom_site_aniso_label
    _atom_site_aniso_U_11
    _atom_site_aniso_U_22
    _atom_site_aniso_U_33
    _atom_site_aniso_U_12
    _atom_site_aniso_U_13
    _atom_site_aniso_U_23
    F1 0.0434(9) 0.0688(9) 0.0731(11) 0.0014(7) 0.0104(9) -0.0040(10)
    F2 0.0870(11) 0.0420(8) 0.0845(14) 0.0118(8) -0.0120(14) -0.0085(10)
    F3 0.0534(9) 0.0641(9) 0.0969(14) -0.0156(7) 0.0105(12) 0.0123(10)
    N1 0.0574(14) 0.0408(11) 0.0712(18) -0.0029(10) -0.0014(15) -0.0017(12)
    C1 0.0441(13) 0.0354(12) 0.0397(16) -0.0004(10) -0.0070(14) 0.0045(12)
    C2 0.0379(13) 0.0476(14) 0.0386(16) 0.0022(11) -0.0023(13) 0.0011(13)
    C3 0.0503(17) 0.0412(14) 0.0426(17) -0.0103(11) -0.0064(16) 0.0057(14)
    C4 0.0573(16) 0.0326(12) 0.0453(17) 0.0063(12) -0.0101(16) -0.0018(12)
    C5 0.0445(16) 0.0496(14) 0.0499(17) 0.0094(12) 0.0004(16) 0.0009(16)
    C6 0.0408(13) 0.0473(14) 0.0453(19) -0.0087(12) 0.0001(14) 0.0094(13)
_geom_special_details
;
;
loop_
    _geom_bond_atom_site_label_1
    _geom_bond_atom_site_label_2
    _geom_bond_site_symmetry_2
    _geom_bond_distance
    _geom_bond_publ_flag
    F1 C2 . 1.358(3) ?
    F2 C4 . 1.367(2) ?
    F3 C6 . 1.359(2) ?
    N1 C1 . 1.396(3) ?
    N1 H71 . 0.9009 ?
    N1 H72 . 0.8798 ?
    C1 C2 . 1.377(3) ?
    C1 C6 . 1.377(3) ?
    C2 C3 . 1.371(3) ?
    C3 C4 . 1.369(4) ?
    C3 H3 . 0.9500 ?
    C4 C5 . 1.364(3) ?
    C5 C6 . 1.376(3) ?
    C5 H5 . 0.9500 ?
loop_
    _geom_angle_atom_site_label_1
    _geom_angle_atom_site_label_2
    _geom_angle_atom_site_label_3
    _geom_angle_site_symmetry_1
    _geom_angle_site_symmetry_3
    _geom_angle
    _geom_angle_publ_flag
    C1 N1 H71 . . 114.6 ?
    C1 N1 H72 . . 108.3 ?
    H71 N1 H72 . . 115.8 ?
    C2 C1 C6 . . 114.8(2) ?
    C2 C1 N1 . . 122.6(2) ?
    C6 C1 N1 . . 122.5(2) ?
    F1 C2 C3 . . 118.7(2) ?
    F1 C2 C1 . . 117.04(19) ?
    C3 C2 C1 . . 124.3(2) ?
    C4 C3 C2 . . 116.5(2) ?
    C4 C3 H3 . . 121.7 ?
    C2 C3 H3 . . 121.7 ?
    C5 C4 F2 . . 118.5(2) ?
    C5 C4 C3 . . 123.6(2) ?
    F2 C4 C3 . . 117.9(2) ?
    C4 C5 C6 . . 116.1(2) ?
    C4 C5 H5 . . 121.9 ?
    C6 C5 H5 . . 121.9 ?
    F3 C6 C5 . . 118.5(2) ?
    F3 C6 C1 . . 116.9(2) ?
    C5 C6 C1 . . 124.6(2) ?
loop_
    _geom_torsion_atom_site_label_1
    _geom_torsion_atom_site_label_2
    _geom_torsion_atom_site_label_3
    _geom_torsion_atom_site_label_4
    _geom_torsion_site_symmetry_1
    _geom_torsion_site_symmetry_2
    _geom_torsion_site_symmetry_3
    _geom_torsion_site_symmetry_4
    _geom_torsion
    _geom_torsion_publ_flag
    C6 C1 C2 F1 . . . . -178.9(2) ?
    N1 C1 C2 F1 . . . . 4.2(4) ?
    C6 C1 C2 C3 . . . . 0.0(4) ?
    N1 C1 C2 C3 . . . . -176.9(3) ?
    F1 C2 C3 C4 . . . . 178.8(2) ?
    C1 C2 C3 C4 . . . . -0.1(4) ?
    C2 C3 C4 C5 . . . . -0.2(4) ?
    C2 C3 C4 F2 . . . . 179.6(2) ?
    F2 C4 C5 C6 . . . . -179.2(2) ?
    C3 C4 C5 C6 . . . . 0.7(4) ?
    C4 C5 C6 F3 . . . . 179.2(3) ?
    C4 C5 C6 C1 . . . . -0.8(4) ?
    C2 C1 C6 F3 . . . . -179.5(2) ?
    N1 C1 C6 F3 . . . . -2.7(4) ?
    C2 C1 C6 C5 . . . . 0.5(4) ?
    N1 C1 C6 C5 . . . . 177.3(3) ?
loop_
    _geom_hbond_atom_site_label_D
    _geom_hbond_atom_site_label_H
    _geom_hbond_atom_site_label_A
    _geom_hbond_site_symmetry_A
    _geom_hbond_distance_DH
    _geom_hbond_distance_HA
    _geom_hbond_distance_DA
    _geom_hbond_angle_DHA
    N1 H71 N1 2_654 0.90 2.26 3.110(3) 157.3
    N1 H72 F3 2_554 0.88 2.31 3.086(2) 146.9
data_global
_journal_date_recd_electronic     2008-09-10
_journal_date_accepted     2008-10-28
_journal_name_full     'Acta Crystallographica, Section E'
_journal_year     2008
_journal_volume     64
_journal_issue     11
_journal_page_first     o2242
_journal_page_last     o2242
_journal_paper_category     QO
_journal_coeditor_code     RN2051
_publ_contact_author_name     'Professor Peter Kl\"ufers'
_publ_contact_author_address
;
Department Chemie und Biochemie
Ludwig-Maximilians-Universit\"at
Butenandtstra\&se 5--13
D-81377 M\"unchen
Germany
;
_publ_contact_author_email     'kluef@cup.uni-muenchen.de'
_publ_contact_author_fax     '+49-89-2180-77406'
_publ_contact_author_phone     '+49-89-2180-77407'
_publ_section_title
;
2,4,6-Trifluoroaniline
;
loop_
    _publ_author_name
    _publ_author_address
    'Betz, Richard'
;
Ludwig-Maximilians Universit\"at
Department Chemie und Biochemie
Butenandtstrasse 5--13 (Haus D)
81377 M\"unchen
Germany
;
    'Kl\"ufers, Peter'
;
Ludwig-Maximilians Universit\"at
Department Chemie und Biochemie
Butenandtstrasse 5--13 (Haus D)
81377 M\"unchen
Germany
;
