# Supplementary material for: 2,4,6-Trifluoro­aniline
Source: Acta Crystallogr Sect E Struct Rep Online. 2008 Oct 31;64(Pt 11):o2242. doi: 10.1107/S1600536808035083 (PMC2959640; doi:10.1107/S1600536808035083)
Supplement: Supplementary file 2 [file e-64-o2242-Isup2.hkl]

# 
# h,k,l, Fc-squared, Fo-squared, sigma(Fo-squared) and status flag 
# 
data_I
_shelx_title ' 246-Trifluoranilin' 
_shelx_refln_list_code          4 
_shelx_F_calc_maximum       83.11 
_exptl_crystal_F_000       296.00 
_reflns_d_resolution_high  0.7986 
 
loop_ 
 _symmetry_equiv_pos_as_xyz 
 'x, y, z' 
 '-x+1/2, -y, z+1/2' 
 'x+1/2, -y+1/2, -z' 
 '-x, y+1/2, -z+1/2' 
 
_cell_length_a     6.3220 
_cell_length_b    24.7920 
_cell_length_c     3.8545 
_cell_angle_alpha  90.000 
_cell_angle_beta   90.000 
_cell_angle_gamma  90.000 
 
_shelx_F_squared_multiplier     1.000 
 
loop_ 
 _refln_index_h 
 _refln_index_k 
 _refln_index_l 
 _refln_F_squared_calc 
 _refln_F_squared_meas 
 _refln_F_squared_sigma 
 _refln_observed_status 
   2   0   0        4.70        5.66      0.96 o 
   4   0   0        4.42        5.37      1.60 o 
   6   0   0        1.19       -0.50      2.04 o 
   2   1   0      387.83      407.99      2.49 o 
   3   1   0     1131.04     1260.67      4.43 o 
   4   1   0      177.45      196.70      3.06 o 
   5   1   0        0.00        0.22      0.77 o 
   6   1   0       94.33      102.09      2.66 o 
   7   1   0        0.93        1.07      7.25 o 
   2   2   0      678.53      713.24      4.89 o 
   3   2   0        1.53        7.27      1.31 o 
   4   2   0      122.34      128.49      1.72 o 
   5   2   0       86.73       94.06      2.01 o 
   6   2   0      123.72      136.59      2.34 o 
   7   2   0        0.02       -0.08      4.28 o 
   1   3   0      182.42      190.13      4.30 o 
   2   3   0        2.90        3.20      0.42 o 
   3   3   0      483.60      558.28      2.20 o 
   4   3   0       12.64       14.72      1.03 o 
   5   3   0        2.44        3.13      1.49 o 
   6   3   0      364.34      417.90      4.77 o 
   7   3   0        0.23        0.88      7.06 o 
   1   4   0      242.81      248.98      2.38 o 
   2   4   0     1753.51     1804.56      8.51 o 
   3   4   0      206.65      223.38      1.61 o 
   4   4   0      388.85      442.94      2.63 o 
   5   4   0      185.85      207.14      3.03 o 
   6   4   0        8.26        4.85      2.97 o 
   7   4   0        6.86        2.72      4.32 o 
   1   5   0       16.15       17.71      0.83 o 
   2   5   0      308.41      324.59      3.39 o 
   3   5   0      202.33      192.53      1.23 o 
   4   5   0        0.34        0.61      0.65 o 
   5   5   0        9.55       10.66      1.50 o 
   6   5   0        6.51        2.96      2.73 o 
   7   5   0        1.43       -1.04      1.68 o 
   0   6   0     1756.90     1668.40     10.45 o 
   1   6   0     1270.41     1224.43      5.72 o 
   2   6   0      242.24      265.66      1.72 o 
   3   6   0      331.81      371.63      3.76 o 
   4   6   0        8.53        8.60      0.74 o 
   5   6   0      117.53      119.61      2.03 o 
   6   6   0       63.05       65.75      3.58 o 
   7   6   0        8.66        8.33      4.44 o 
   1   7   0      529.90      505.97      2.16 o 
   2   7   0     2311.79     2339.70     20.26 o 
   3   7   0      264.88      281.95      4.32 o 
   4   7   0       69.99       67.99      2.67 o 
   5   7   0       32.02       31.43      1.93 o 
   6   7   0       57.77       59.29      4.15 o 
   7   7   0        8.59        8.08      4.50 o 
   0   8   0        3.20        3.57      0.67 o 
   1   8   0      145.52      130.95      1.49 o 
   2   8   0      396.88      376.79      3.72 o 
   3   8   0      564.55      611.25      6.94 o 
   4   8   0      178.20      174.49      6.04 o 
   5   8   0        8.27        6.48      2.28 o 
   6   8   0        0.08       -0.07      2.53 o 
   7   8   0        1.13       -1.06      3.51 o 
   1   9   0     1189.24     1151.67      6.45 o 
   2   9   0       11.32        9.52      0.91 o 
   3   9   0      124.70      141.40      2.05 o 
   4   9   0        0.85        0.27      0.59 o 
   5   9   0        0.74        1.78      2.37 o 
   6   9   0       61.48       66.37      4.17 o 
   7   9   0        6.49        8.46      4.84 o 
   0  10   0       22.29       18.73      1.67 o 
   1  10   0        5.50        4.66      0.53 o 
   2  10   0      103.70      105.09      2.82 o 
   3  10   0       34.49       40.22      1.69 o 
   4  10   0      269.52      274.41      3.50 o 
   5  10   0        4.88        3.51      2.47 o 
   6  10   0        0.60       -0.93      2.19 o 
   7  10   0       20.53       16.17      4.91 o 
   1  11   0      309.18      314.16      2.10 o 
   2  11   0       14.00       13.55      0.74 o 
   3  11   0       15.21       13.69      1.64 o 
   4  11   0       15.06       15.11      1.99 o 
   5  11   0        5.14        3.98      2.71 o 
   6  11   0        5.36        2.68      2.61 o 
   7  11   0        5.33        2.77      5.08 o 
   0  12   0      882.86      903.63     11.12 o 
   1  12   0       29.15       33.81      0.81 o 
   2  12   0      218.98      232.07      3.69 o 
   3  12   0        2.43        0.69      0.63 o 
   4  12   0        0.12        1.96      2.20 o 
   5  12   0       40.95       46.46      3.19 o 
   6  12   0        8.24        6.64      3.83 o 
   7  12   0        3.75        1.18      5.76 o 
   1  13   0      889.40      893.71      7.19 o 
   2  13   0      107.60       91.45      2.20 o 
   3  13   0        0.06        0.29      1.02 o 
   4  13   0        0.31        1.34      1.98 o 
   5  13   0       10.52        8.29      2.91 o 
   6  13   0        6.17        3.25      4.09 o 
   7  13   0        0.05        0.09      9.03 o 
   0  14   0     1240.13     1287.59     13.05 o 
   1  14   0      356.26      386.00      3.68 o 
   2  14   0      299.21      271.30      6.70 o 
   3  14   0        6.22        4.95      1.36 o 
   4  14   0       80.40       91.86      5.34 o 
   5  14   0       18.62       15.01      3.01 o 
   6  14   0        4.84       -0.06      1.78 o 
   7  14   0        1.02        1.24      8.05 o 
   1  15   0      209.59      210.69      1.99 o 
   2  15   0       18.54       17.79      1.47 o 
   3  15   0       14.84       13.21      1.58 o 
   4  15   0      268.97      296.50      7.24 o 
   5  15   0        0.62        0.11      0.58 o 
   6  15   0        0.22       -0.95      2.71 o 
   0  16   0       72.00       66.46      1.84 o 
   1  16   0        6.47        4.40      1.05 o 
   2  16   0        8.18        8.00      1.24 o 
   3  16   0       13.14       12.76      1.58 o 
   4  16   0      425.30      491.82     12.94 o 
   5  16   0       51.85       45.87      3.34 o 
   6  16   0        6.53        2.92      4.51 o 
   1  17   0        2.16        2.89      1.15 o 
   2  17   0      366.43      373.35      3.46 o 
   3  17   0       55.45       58.76      1.93 o 
   4  17   0        3.66        4.07      3.00 o 
   5  17   0      115.55      108.92      4.02 o 
   6  17   0       12.94        9.44      4.58 o 
   0  18   0       27.82       26.21      1.67 o 
   1  18   0      159.09      174.55      2.28 o 
   2  18   0      558.35      563.13      7.85 o 
   3  18   0       41.05       38.91      2.00 o 
   4  18   0       24.80       26.59      3.18 o 
   5  18   0        5.42        1.80      2.57 o 
   6  18   0        0.18        1.50      5.35 o 
   1  19   0       86.97       91.81      1.68 o 
   2  19   0      137.59      141.40      2.79 o 
   3  19   0        0.24        0.62      2.07 o 
   4  19   0       82.67       79.57      3.36 o 
   5  19   0        0.32        1.91      5.24 o 
   6  19   0        9.46       12.23      4.99 o 
   0  20   0        3.02        3.08      2.11 o 
   1  20   0      279.81      293.08      3.66 o 
   2  20   0       27.36       28.73      1.90 o 
   3  20   0       68.59       61.18      3.17 o 
   4  20   0        9.15        8.12      3.54 o 
   5  20   0        0.69       -0.43      2.56 o 
   6  20   0        2.98        2.88      6.62 o 
   1  21   0       61.24       59.17      1.64 o 
   2  21   0      247.46      247.63      4.64 o 
   3  21   0       31.87       29.50      2.75 o 
   4  21   0        1.08        1.19      2.84 o 
   5  21   0        3.28        3.78      4.74 o 
   0  22   0      125.78      130.91      5.81 o 
   1  22   0        2.71        3.72      2.02 o 
   2  22   0       13.20       12.10      2.48 o 
   3  22   0       42.90       45.23      3.34 o 
   4  22   0        0.01        0.84      4.16 o 
   5  22   0        1.24        1.12      5.77 o 
   1  23   0       80.52       74.29      2.18 o 
   2  23   0       85.04       91.32      2.72 o 
   3  23   0        7.86       11.75      3.66 o 
   4  23   0        1.52        3.34      4.43 o 
   5  23   0        1.05        0.01      1.39 o 
   0  24   0       47.79       51.25      3.01 o 
   1  24   0       60.78       63.56      2.69 o 
   2  24   0        1.19        3.20      2.94 o 
   3  24   0       14.01       20.59      4.04 o 
   4  24   0       10.30       14.06      4.75 o 
   5  24   0        0.02       -2.37     10.38 o 
   1  25   0        4.06        4.43      3.03 o 
   2  25   0        4.82        3.03      3.18 o 
   3  25   0       13.83       18.10      4.31 o 
   4  25   0        7.93        7.17      4.99 o 
   0  26   0        0.02        1.71      4.87 o 
   1  26   0       10.52       12.55      3.20 o 
   2  26   0       10.16        6.06      4.01 o 
   3  26   0        0.29        1.98      4.73 o 
   4  26   0        2.81        8.66      5.48 o 
   1  27   0        0.01        0.33      1.60 o 
   2  27   0        0.09        1.90      4.48 o 
   3  27   0        6.53        4.51      5.16 o 
   0  28   0        2.63        3.15      8.02 o 
   1  28   0        0.05        2.79      4.79 o 
   2  28   0        0.01        1.74      4.94 o 
   3  28   0        0.05        1.71      6.05 o 
   1  29   0        0.31        1.20      5.22 o 
   2  29   0        0.02        0.79      2.56 o 
   0  30   0        1.40        2.84      9.61 o 
   1  30   0        1.39        3.73      5.63 o 
   2  30   0        5.78        3.83      8.85 o 
   1   0   1     6907.03     6629.14     59.60 o 
   2   0   1      598.81      641.19      6.13 o 
   3   0   1        2.37        4.49      1.00 o 
   4   0   1        9.02       11.20      2.86 o 
   5   0   1        3.41        1.59      1.55 o 
   6   0   1       44.35       44.14      2.79 o 
   7   0   1       18.27       21.09      5.98 o 
  -7   1   1       50.78       53.89      5.94 o 
  -6   1   1       30.06       29.79      2.65 o 
  -5   1   1       57.80       60.61      1.88 o 
  -4   1   1       81.55       82.54      1.42 o 
  -3   1   1       94.92       99.27      2.02 o 
  -2   1   1      419.39      437.55      4.05 o 
  -1   1   1      299.87      284.09      2.17 o 
   0   1   1        8.12        6.62      0.74 o 
   1   1   1      298.66      290.23      2.12 o 
   2   1   1      419.96      438.65      3.34 o 
   3   1   1       94.99       97.53      1.49 o 
   4   1   1       81.33       84.03      2.24 o 
   5   1   1       57.60       60.61      1.94 o 
   6   1   1       30.02       31.81      2.44 o 
   7   1   1       50.81       53.23      5.98 o 
  -7   2   1        1.20        1.81      4.68 o 
  -6   2   1       15.66       14.01      2.73 o 
  -5   2   1      137.29      138.31      2.33 o 
  -4   2   1       75.34       72.65      1.33 o 
  -3   2   1       68.71       67.92      1.36 o 
  -2   2   1       45.90       47.59      1.10 o 
  -1   2   1     5252.13     5030.01     27.17 o 
   0   2   1     4548.46     4360.67     15.58 o 
   1   2   1     5249.59     4980.54     30.21 o 
   2   2   1       46.06       46.54      0.85 o 
   3   2   1       68.66       66.87      1.60 o 
   4   2   1       74.98       71.71      2.18 o 
   5   2   1      137.36      138.35      2.17 o 
   6   2   1       15.57       11.92      2.50 o 
   7   2   1        1.16        0.48      2.80 o 
  -7   3   1       27.22       28.93      5.48 o 
  -6   3   1        1.82       -0.19      2.08 o 
  -5   3   1      140.00      143.88      3.11 o 
  -4   3   1       61.58       55.91      3.37 o 
  -3   3   1       43.19       41.29      1.05 o 
  -2   3   1     1100.49     1131.87     10.33 o 
  -1   3   1     1495.64     1426.83     14.97 o 
   0   3   1     2018.52     1971.80     19.89 o 
   1   3   1     1494.38     1451.26     14.14 o 
   2   3   1     1101.13     1133.60     12.48 o 
   3   3   1       43.33       41.26      0.96 o 
   4   3   1       61.29       62.74      1.31 o 
   5   3   1      140.01      144.41      2.90 o 
   6   3   1        1.83        0.02      0.69 o 
   7   3   1       27.31       23.47      4.79 o 
  -7   4   1       20.71       21.82      5.62 o 
  -6   4   1       83.58       82.52      3.64 o 
  -5   4   1       52.93       56.82      1.87 o 
  -4   4   1      223.34      227.60      2.45 o 
  -3   4   1      631.44      663.03     10.56 o 
  -2   4   1      205.65      196.47      1.67 o 
  -1   4   1      337.62      332.53      2.39 o 
   0   4   1       14.21       12.82      1.02 o 
   1   4   1      338.89      327.34      5.76 o 
   2   4   1      205.45      199.03      2.22 o 
   3   4   1      632.43      641.37      7.11 o 
   4   4   1      222.70      236.65      2.85 o 
   5   4   1       53.14       55.17      2.41 o 
   6   4   1       83.62       77.74      3.11 o 
   7   4   1       20.71       17.28      5.24 o 
  -7   5   1       10.66       11.81      5.78 o 
  -6   5   1       14.35       11.74      3.76 o 
  -5   5   1      156.26      150.36      2.84 o 
  -4   5   1      180.60      190.96      5.34 o 
  -3   5   1      275.62      288.91      3.69 o 
  -2   5   1      171.59      172.23      1.61 o 
  -1   5   1      270.04      258.09      5.14 o 
   0   5   1      317.55      309.25      2.79 o 
   1   5   1      269.97      256.79      2.35 o 
   2   5   1      172.30      172.41      2.02 o 
   3   5   1      275.79      281.80      3.24 o 
   4   5   1      180.80      187.60      5.14 o 
   5   5   1      156.48      162.61      3.50 o 
   6   5   1       14.31        8.95      3.19 o 
   7   5   1       10.64        7.29      5.37 o 
  -7   6   1        0.54        1.88      5.69 o 
  -6   6   1       12.20        9.50      4.32 o 
  -5   6   1      135.89      137.44      2.67 o 
  -4   6   1      163.12      163.91      2.36 o 
  -3   6   1       98.87      100.97      2.29 o 
  -2   6   1      352.53      345.10      4.67 o 
  -1   6   1      278.79      264.18      2.55 o 
   0   6   1      829.07      803.59      9.72 o 
   1   6   1      279.27      260.60      4.14 o 
   2   6   1      353.28      341.48      3.85 o 
   3   6   1       98.45       94.10      1.93 o 
   4   6   1      162.91      166.33      3.24 o 
   5   6   1      135.63      145.35      3.45 o 
   6   6   1       12.18        6.68      3.35 o 
   7   6   1        0.56       -0.90      1.97 o 
  -7   7   1        4.34        6.71      6.01 o 
  -6   7   1        6.69        5.79      4.38 o 
  -5   7   1       36.25       31.23      2.08 o 
  -4   7   1       11.41        7.99      1.83 o 
  -3   7   1      329.50      331.04      4.92 o 
  -2   7   1      306.91      298.49      2.25 o 
  -1   7   1      285.86      288.74      2.66 o 
   0   7   1        2.94        2.27      1.27 o 
   1   7   1      285.66      277.30      3.24 o 
   2   7   1      306.70      287.18      4.38 o 
   3   7   1      329.26      325.61      2.87 o 
   4   7   1       11.50       13.93      2.53 o 
   5   7   1       36.09       35.45      2.47 o 
   6   7   1        6.64        4.07      2.88 o 
   7   7   1        4.38        3.20      4.60 o 
  -7   8   1        4.75        7.36      6.07 o 
  -6   8   1       28.21       23.81      4.32 o 
  -5   8   1        5.37        2.50      2.98 o 
  -4   8   1       62.80       61.73      2.74 o 
  -3   8   1      113.07      113.97      1.88 o 
  -2   8   1      118.12      125.62      1.65 o 
  -1   8   1       43.78       38.82      1.25 o 
   0   8   1       15.41       12.07      1.30 o 
   1   8   1       44.14       40.11      1.56 o 
   2   8   1      118.11      124.14      2.04 o 
   3   8   1      112.76      117.81      2.34 o 
   4   8   1       62.58       66.78      2.17 o 
   5   8   1        5.32        1.89      1.44 o 
   6   8   1       28.34       23.57      3.04 o 
   7   8   1        4.76        3.51      4.76 o 
  -7   9   1       16.81       11.82      6.13 o 
  -6   9   1       13.38       12.82      4.53 o 
  -5   9   1       23.78       22.23      2.53 o 
  -4   9   1        6.35        4.48      1.99 o 
  -3   9   1       15.29       14.08      1.85 o 
  -2   9   1      125.99      130.02      2.32 o 
  -1   9   1      224.38      214.37      5.80 o 
   0   9   1       27.12       25.58      1.50 o 
   1   9   1      224.18      217.25      3.09 o 
   2   9   1      126.36      122.87      3.38 o 
   3   9   1       15.29       13.49      1.79 o 
   4   9   1        6.35        7.15      1.93 o 
   5   9   1       23.75       24.28      2.42 o 
   6   9   1       13.29       11.29      3.26 o 
   7   9   1       16.83       14.12      4.98 o 
  -7  10   1        3.49        3.70      6.25 o 
  -6  10   1       12.42       10.01      4.66 o 
  -5  10   1       12.58        9.40      2.65 o 
  -4  10   1       14.20       13.46      1.40 o 
  -3  10   1      129.64      125.83      2.84 o 
  -2  10   1      217.49      215.03      2.70 o 
  -1  10   1      108.70      110.84      1.64 o 
   0  10   1      377.52      380.26      4.11 o 
   1  10   1      108.92      114.87      4.02 o 
   2  10   1      217.93      204.39      9.66 o 
   3  10   1      129.39      127.64      4.96 o 
   4  10   1       14.29       13.47      2.13 o 
   5  10   1       12.57        9.88      2.54 o 
   6  10   1       12.36        9.57      3.34 o 
   7  10   1        3.49        2.19      5.21 o 
  -7  11   1        1.96        1.67      6.56 o 
  -6  11   1        7.25        6.94      4.83 o 
  -5  11   1       25.87       23.36      3.02 o 
  -4  11   1        0.70       -0.42      2.03 o 
  -3  11   1       75.51       78.05      2.97 o 
  -2  11   1       87.69       92.90      1.76 o 
  -1  11   1       55.48       54.17      1.60 o 
   0  11   1     2420.39     2478.18      8.06 o 
   1  11   1       55.55       54.00      1.46 o 
   2  11   1       87.95       86.97      2.85 o 
   3  11   1       75.66       77.24      3.13 o 
   4  11   1        0.71        2.35      2.13 o 
   5  11   1       25.91       24.24      2.73 o 
   6  11   1        7.17        7.34      3.78 o 
   7  11   1        1.96        4.81      5.69 o 
  -7  12   1        4.46        6.88      8.05 o 
  -6  12   1        4.07        5.83      5.85 o 
  -5  12   1       21.23       15.11      3.52 o 
  -4  12   1       23.10       20.60      2.39 o 
  -3  12   1      192.38      189.17      3.11 o 
  -2  12   1      118.16      112.90      3.26 o 
  -1  12   1      273.10      279.65      5.09 o 
   0  12   1       19.48       20.28      1.32 o 
   1  12   1      273.53      293.94      4.40 o 
   2  12   1      118.12      109.45      1.69 o 
   3  12   1      192.67      192.28      3.13 o 
   4  12   1       23.11       25.73      2.31 o 
   5  12   1       21.21       17.90      2.89 o 
   6  12   1        4.08        1.02      3.06 o 
   7  12   1        4.45        7.01      5.84 o 
  -6  13   1       11.24       13.13      6.08 o 
  -5  13   1       17.67       18.74      3.61 o 
  -4  13   1       23.44       17.97      2.78 o 
  -3  13   1      111.42      107.05      2.56 o 
  -2  13   1      118.20      112.61      2.36 o 
  -1  13   1       13.41       13.42      1.52 o 
   0  13   1      270.31      291.74      3.98 o 
   1  13   1       13.42       14.95      1.20 o 
   2  13   1      118.39      109.72      2.29 o 
   3  13   1      110.78      112.74      3.38 o 
   4  13   1       23.26       23.57      2.63 o 
   5  13   1       17.63       15.22      3.05 o 
   6  13   1       11.22       11.65      4.04 o 
  -6  14   1       15.89       16.83      6.23 o 
  -5  14   1        4.82        4.04      3.82 o 
  -4  14   1       54.88       48.99      3.33 o 
  -3  14   1      248.60      257.04      4.40 o 
  -2  14   1       62.67       61.67      1.97 o 
  -1  14   1      432.52      436.57      6.64 o 
   0  14   1       33.88       38.40      1.55 o 
   1  14   1      432.18      446.49     12.84 o 
   2  14   1       62.93       61.18      1.65 o 
   3  14   1      248.46      259.07      3.76 o 
   4  14   1       54.84       53.75      2.92 o 
   5  14   1        4.82        5.86      3.27 o 
   6  14   1       15.96       16.28      4.14 o 
  -6  15   1       12.49        9.47      6.56 o 
  -5  15   1       38.24       34.82      3.98 o 
  -4  15   1       21.30       15.82      3.45 o 
  -3  15   1       51.23       47.20      2.23 o 
  -2  15   1      225.01      216.09      2.15 o 
  -1  15   1       72.03       74.86      2.54 o 
   0  15   1       19.52       17.27      1.59 o 
   1  15   1       72.33       79.81      2.41 o 
   2  15   1      225.19      228.84      2.46 o 
   3  15   1       51.33       52.81      2.32 o 
   4  15   1       21.34       21.60      2.87 o 
   5  15   1       38.21       33.66      3.30 o 
   6  15   1       12.63        9.10      4.42 o 
  -6  16   1        4.32        3.08      6.83 o 
  -5  16   1       36.10       30.79      4.16 o 
  -4  16   1        1.98       -0.68      2.35 o 
  -3  16   1      144.44      146.87      3.00 o 
  -2  16   1       22.99       22.55      1.83 o 
  -1  16   1       45.79       44.39      1.99 o 
   0  16   1        0.33        0.27      0.98 o 
   1  16   1       45.73       48.05      1.69 o 
   2  16   1       22.98       20.24      1.50 o 
   3  16   1      144.91      152.07      3.20 o 
   4  16   1        1.92        2.42      3.06 o 
   5  16   1       36.13       31.26      3.41 o 
   6  16   1        4.35        5.50      5.71 o 
  -6  17   1        0.16        0.04      7.01 o 
  -5  17   1       55.33       54.70      4.21 o 
  -4  17   1      109.96      104.25      3.54 o 
  -3  17   1      165.91      165.79      3.18 o 
  -2  17   1       14.04       13.73      2.19 o 
  -1  17   1      110.71      113.30      2.33 o 
   0  17   1       39.76       45.92      4.67 o 
   1  17   1      110.96      115.19      3.88 o 
   2  17   1       14.01       12.18      1.50 o 
   3  17   1      165.87      166.07      4.95 o 
   4  17   1      109.85      110.09      3.69 o 
   5  17   1       55.23       55.37      3.57 o 
   6  17   1        0.16        0.29      6.00 o 
  -6  18   1        0.52        0.24      8.65 o 
  -5  18   1       26.29       29.51      4.38 o 
  -4  18   1       93.67       92.00      3.56 o 
  -3  18   1      144.77      151.74      3.82 o 
  -2  18   1       51.65       49.41      2.57 o 
  -1  18   1      122.58      122.49      3.09 o 
   0  18   1      140.73      156.12      5.82 o 
   1  18   1      122.68      121.05      2.63 o 
   2  18   1       51.59       52.74      2.05 o 
   3  18   1      144.64      151.01      3.39 o 
   4  18   1       93.62       89.77      3.62 o 
   5  18   1       26.24       30.95      3.82 o 
   6  18   1        0.52       -0.44      5.61 o 
  -5  19   1       22.46       21.72      4.70 o 
  -4  19   1        0.96        0.77      2.44 o 
  -3  19   1       78.23       71.44      3.87 o 
  -2  19   1       29.03       27.43      2.74 o 
  -1  19   1       66.03       63.14      2.41 o 
   0  19   1       31.95       31.26      1.95 o 
   1  19   1       66.21       66.56      2.26 o 
   2  19   1       28.72       24.92      2.11 o 
   3  19   1       78.39       78.69      4.18 o 
   4  19   1        0.95       -0.27      2.24 o 
   5  19   1       22.52       17.84      4.11 o 
   6  19   1        9.91        6.40      7.44 o 
  -5  20   1        7.26        4.33      5.20 o 
  -4  20   1        4.28        2.15      2.75 o 
  -3  20   1       43.14       43.62      3.19 o 
  -2  20   1      211.01      212.00      6.38 o 
  -1  20   1       60.05       67.35      3.54 o 
   0  20   1       51.50       50.63      2.20 o 
   1  20   1       60.16       68.04      3.10 o 
   2  20   1      210.97      211.35      3.95 o 
   3  20   1       43.12       41.86      2.94 o 
   4  20   1        4.32        1.63      2.76 o 
   5  20   1        7.25        5.55      6.41 o 
  -5  21   1        6.30        6.57      5.82 o 
  -4  21   1        4.30        6.32      4.24 o 
  -3  21   1       16.53       16.79      3.45 o 
  -2  21   1       49.00       48.32      3.90 o 
  -1  21   1      286.53      293.77     10.49 o 
   0  21   1      131.80      129.34      5.10 o 
   1  21   1      286.40      299.47      6.12 o 
   2  21   1       48.97       45.09      2.48 o 
   3  21   1       16.53       14.44      3.15 o 
   4  21   1        4.27        1.58      2.99 o 
   5  21   1        6.33        0.58      3.63 o 
  -5  22   1        3.04        1.40      9.11 o 
  -4  22   1        6.62        7.17      4.41 o 
  -3  22   1        2.30        2.58      4.85 o 
  -2  22   1       11.49       14.82      4.25 o 
  -1  22   1        0.33        4.58      2.87 o 
   0  22   1       13.71       11.80      2.24 o 
   1  22   1        0.33        3.49      2.43 o 
   2  22   1       11.52        9.08      2.61 o 
   3  22   1        2.26        2.82      5.11 o 
   4  22   1        6.60        6.55      4.44 o 
   5  22   1        3.01        2.14      3.54 o 
  -4  23   1        2.62        1.72      8.10 o 
  -3  23   1        6.01        3.07      5.40 o 
  -2  23   1       10.78        7.27      3.73 o 
  -1  23   1       73.44       67.82      3.35 o 
   0  23   1       21.93       14.15      2.37 o 
   1  23   1       73.53       70.70      3.88 o 
   2  23   1       10.85        7.26      3.13 o 
   3  23   1        6.06        5.62      5.47 o 
   4  23   1        2.66        4.14      6.32 o 
   5  23   1        2.63        6.47      6.82 o 
  -4  24   1        3.24        2.81      6.75 o 
  -3  24   1        7.69        5.50      5.77 o 
  -2  24   1       18.05       16.31      4.03 o 
  -1  24   1       20.57       17.49      3.34 o 
   0  24   1       17.37       12.76      2.62 o 
   1  24   1       20.51       18.38      2.80 o 
   2  24   1       18.03       18.85      3.35 o 
   3  24   1        7.66        0.58      2.89 o 
   4  24   1        3.24       -0.40      1.41 o 
  -4  25   1        4.87        5.18      7.45 o 
  -3  25   1        1.85        0.48      2.63 o 
  -2  25   1       12.06        8.06      4.36 o 
  -1  25   1       14.23       11.76      3.55 o 
   0  25   1        2.34        0.11      3.19 o 
   1  25   1       14.30       10.46      3.06 o 
   2  25   1       11.98       11.03      3.54 o 
   3  25   1        1.83        0.56      5.89 o 
   4  25   1        4.90        2.84      5.34 o 
  -3  26   1        7.45        7.01      6.90 o 
  -2  26   1        6.03        6.80      4.75 o 
  -1  26   1        5.05        3.35      4.44 o 
   0  26   1        0.20        2.43      4.68 o 
   1  26   1        5.12        3.78      4.15 o 
   2  26   1        6.00        5.22      5.10 o 
   3  26   1        7.44        2.43      3.46 o 
   4  26   1        0.56        5.39      8.89 o 
  -3  27   1        5.24        1.18      4.31 o 
  -2  27   1        2.47        1.31      3.10 o 
  -1  27   1        4.27        4.49      4.87 o 
   0  27   1        0.18        1.04      5.07 o 
   1  27   1        4.25        5.95      3.62 o 
   2  27   1        2.48        2.13      4.17 o 
   3  27   1        5.21        7.36      5.18 o 
  -2  28   1        7.26        5.27      7.12 o 
  -1  28   1        3.14        1.49      4.12 o 
   0  28   1        0.28        3.39      5.47 o 
   1  28   1        3.13        5.82      4.21 o 
   2  28   1        7.20        5.67      5.23 o 
   3  28   1        2.76        9.47      8.58 o 
  -2  29   1        0.55        0.71      2.16 o 
  -1  29   1        5.67        8.31      5.79 o 
   0  29   1        0.02        3.38      9.92 o 
   1  29   1        5.70        6.31      6.12 o 
   2  29   1        0.55        4.44      5.61 o 
   0  30   1        1.69        3.47     10.91 o 
   0   0   2       27.85       26.06      0.92 o 
   1   0   2     1352.44     1407.54     15.08 o 
   2   0   2       99.22       91.08      4.24 o 
   3   0   2        3.59        2.87      1.12 o 
   4   0   2        1.29        0.25      2.11 o 
   5   0   2       42.45       42.07      3.62 o 
   6   0   2       18.55       21.79      3.63 o 
   7   0   2       26.57       28.15      8.31 o 
  -7   1   2       16.78       18.91      5.28 o 
  -6   1   2        1.06        3.76      3.59 o 
  -5   1   2        4.13        2.51      3.30 o 
  -4   1   2       17.74       13.73      2.49 o 
  -3   1   2      229.22      231.00      3.10 o 
  -2   1   2      135.55      136.20      2.48 o 
  -1   1   2      156.30      160.11      3.25 o 
   0   1   2      128.32      129.27      4.39 o 
   1   1   2      156.55      162.56      2.74 o 
   2   1   2      135.81      135.11      2.09 o 
   3   1   2      229.34      227.26      2.84 o 
   4   1   2       17.76       12.99      2.49 o 
   5   1   2        4.09        4.70      3.79 o 
   6   1   2        1.06        6.30      3.60 o 
   7   1   2       16.79       14.79      8.53 o 
  -7   2   2       14.69       14.28      5.37 o 
  -6   2   2        2.09        4.44      3.57 o 
  -5   2   2       27.30       24.25      3.74 o 
  -4   2   2        3.78        1.78      2.94 o 
  -3   2   2       18.27       17.66      1.85 o 
  -2   2   2     1058.79     1111.30      8.33 o 
  -1   2   2      105.64       96.96      1.77 o 
   0   2   2      107.18       96.75      3.29 o 
   1   2   2      105.92      108.88      4.45 o 
   2   2   2     1059.19     1120.48      5.89 o 
   3   2   2       18.09       15.36      1.57 o 
   4   2   2        3.84        1.45      1.50 o 
   5   2   2       27.34       25.71      3.27 o 
   6   2   2        2.08        5.92      3.88 o 
   7   2   2       14.65       14.87      8.52 o 
  -7   3   2       10.96       13.40      6.17 o 
  -6   3   2        0.06       -0.04      0.94 o 
  -5   3   2        5.26        2.19      3.14 o 
  -4   3   2       56.05       53.06      2.84 o 
  -3   3   2       17.50       16.75      1.84 o 
  -2   3   2      337.14      335.19      3.48 o 
  -1   3   2     1098.79     1102.89     11.41 o 
   0   3   2      111.82      112.37      4.87 o 
   1   3   2     1098.84     1128.38     14.82 o 
   2   3   2      337.53      335.79      2.70 o 
   3   3   2       17.57       14.59      1.59 o 
   4   3   2       56.14       50.81      2.24 o 
   5   3   2        5.26        3.47      3.31 o 
   6   3   2        0.06        2.84      3.94 o 
   7   3   2       10.95        9.74      6.64 o 
  -7   4   2       11.44        9.73      6.79 o 
  -6   4   2       13.10       13.39      4.00 o 
  -5   4   2       22.07       16.14      3.49 o 
  -4   4   2      182.66      175.73      5.90 o 
  -3   4   2      147.50      148.68      2.42 o 
  -2   4   2       41.23       38.06      2.05 o 
  -1   4   2       45.57       40.88      1.50 o 
   0   4   2        1.17        1.69      1.43 o 
   1   4   2       45.33       46.94      2.19 o 
   2   4   2       41.32       36.39      1.65 o 
   3   4   2      147.25      149.81      3.23 o 
   4   4   2      182.50      179.22      3.31 o 
   5   4   2       22.08       19.88      3.27 o 
   6   4   2       13.14       15.31      4.39 o 
   7   4   2       11.44        9.52      6.80 o 
  -7   5   2        0.74        0.87      5.84 o 
  -6   5   2        6.05        5.77      4.11 o 
  -5   5   2       15.03       13.24      2.87 o 
  -4   5   2      149.69      147.85      3.94 o 
  -3   5   2       33.33       32.83      1.80 o 
  -2   5   2      107.16      114.24      2.44 o 
  -1   5   2       76.85       72.12      3.02 o 
   0   5   2      200.52      191.95      2.64 o 
   1   5   2       76.37       75.11      2.37 o 
   2   5   2      107.12      104.70      2.13 o 
   3   5   2       33.31       29.47      2.02 o 
   4   5   2      149.61      146.53      3.30 o 
   5   5   2       15.00       17.85      2.55 o 
   6   5   2        6.07        9.23      4.30 o 
   7   5   2        0.76        0.18      2.37 o 
  -6   6   2        0.97        0.24      4.70 o 
  -5   6   2      159.72      151.50      3.26 o 
  -4   6   2       86.77       81.84      2.90 o 
  -3   6   2        7.09        6.65      1.81 o 
  -2   6   2       94.22       96.81      2.29 o 
  -1   6   2       18.76       15.65      2.05 o 
   0   6   2        0.73        1.15      1.84 o 
   1   6   2       18.88       16.11      1.92 o 
   2   6   2       94.29       87.69      1.89 o 
   3   6   2        7.19        7.23      2.06 o 
   4   6   2       86.66       84.68      2.81 o 
   5   6   2      159.46      141.52      3.04 o 
   6   6   2        0.95        3.27      3.68 o 
   7   6   2        0.12       -0.65      6.79 o 
  -6   7   2        2.69        3.25      5.60 o 
  -5   7   2        7.44       10.48      3.02 o 
  -4   7   2       74.98       71.62      2.97 o 
  -3   7   2       20.86       22.94      1.84 o 
  -2   7   2       46.15       49.35      1.94 o 
  -1   7   2       19.98       20.56      2.47 o 
   0   7   2      139.62      132.65      3.16 o 
   1   7   2       19.96       17.50      1.91 o 
   2   7   2       46.34       47.06      1.99 o 
   3   7   2       20.95       20.08      2.12 o 
   4   7   2       75.06       72.80      3.90 o 
   5   7   2        7.34       10.22      2.64 o 
   6   7   2        2.68        3.09      3.12 o 
  -6   8   2        4.94        7.33      5.65 o 
  -5   8   2       17.04       13.31      3.21 o 
  -4   8   2       70.28       63.96      3.36 o 
  -3   8   2       15.28       13.12      2.08 o 
  -2   8   2       29.99       31.43      2.26 o 
  -1   8   2      255.39      262.60      4.17 o 
   0   8   2      150.54      148.71      3.33 o 
   1   8   2      255.89      248.43      3.69 o 
   2   8   2       29.84       29.05      2.01 o 
   3   8   2       15.35       15.72      2.18 o 
   4   8   2       70.11       58.00      3.94 o 
   5   8   2       17.08       18.56      3.45 o 
   6   8   2        4.98        8.72      4.56 o 
  -6   9   2        2.56        4.03      6.59 o 
  -5   9   2        8.76        7.30      3.29 o 
  -4   9   2       82.81       82.92      3.04 o 
  -3   9   2        1.93        0.35      0.81 o 
  -2   9   2      124.15      123.28      3.32 o 
  -1   9   2      246.96      276.18      4.31 o 
   0   9   2       23.56       24.72      2.30 o 
   1   9   2      247.58      248.53      4.91 o 
   2   9   2      124.04      122.11      2.80 o 
   3   9   2        1.94        2.09      2.60 o 
   4   9   2       82.79       78.18      6.01 o 
   5   9   2        8.72        9.24      3.25 o 
   6   9   2        2.55        4.71      6.23 o 
  -6  10   2        1.52        2.92      6.70 o 
  -5  10   2        7.06        3.63      3.69 o 
  -4  10   2        0.83       -0.16      1.47 o 
  -3  10   2        1.47        0.58      0.64 o 
  -2  10   2       24.33       25.02      2.39 o 
  -1  10   2      291.61      301.87      4.55 o 
   0  10   2       46.94       46.76      3.23 o 
   1  10   2      292.35      289.30      3.21 o 
   2  10   2       24.13       22.83      2.20 o 
   3  10   2        1.46        1.66      2.86 o 
   4  10   2        0.82        0.58      1.59 o 
   5  10   2        7.10        7.24      3.33 o 
   6  10   2        1.50        4.55      6.36 o 
  -6  11   2        0.61       -0.39      5.92 o 
  -5  11   2       11.20       10.97      3.74 o 
  -4  11   2       20.94       17.02      3.11 o 
  -3  11   2       15.24       11.63      3.33 o 
  -2  11   2       42.18       40.31      2.45 o 
  -1  11   2      134.90      134.76      3.22 o 
   0  11   2       30.90       28.08      2.11 o 
   1  11   2      134.96      129.92      2.39 o 
   2  11   2       42.20       39.49      2.76 o 
   3  11   2       15.13       13.76      3.75 o 
   4  11   2       20.87       18.50      3.18 o 
   5  11   2       11.14       11.89      3.44 o 
   6  11   2        0.61        1.24      6.56 o 
  -6  12   2        2.66        0.96      8.61 o 
  -5  12   2        0.59        1.73      5.09 o 
  -4  12   2        2.10        2.01      3.27 o 
  -3  12   2       36.83       36.14      2.97 o 
  -2  12   2      143.08      144.68      4.66 o 
  -1  12   2       85.29       90.52      3.89 o 
   0  12   2       32.47       34.38      2.22 o 
   1  12   2       85.29       89.67      2.55 o 
   2  12   2      143.22      136.40      3.57 o 
   3  12   2       36.87       30.28      3.79 o 
   4  12   2        2.09        3.55      2.64 o 
   5  12   2        0.59        1.07      3.23 o 
   6  12   2        2.66        5.44      6.57 o 
  -6  13   2        6.39        4.32      5.98 o 
  -5  13   2       11.94       11.33      5.93 o 
  -4  13   2        1.48        3.60      3.67 o 
  -3  13   2       33.58       31.07      4.56 o 
  -2  13   2       81.29       83.29      4.80 o 
  -1  13   2       60.18       68.16      2.68 o 
   0  13   2       28.44       27.03      2.33 o 
   1  13   2       60.05       61.12      2.35 o 
   2  13   2       81.33       78.56      2.97 o 
   3  13   2       33.59       26.69      3.95 o 
   4  13   2        1.44        5.17      3.02 o 
   5  13   2       11.92       12.94      4.24 o 
   6  13   2        6.41        5.18      6.93 o 
  -6  14   2        3.25        4.99      5.97 o 
  -5  14   2        0.15       -1.01      5.23 o 
  -4  14   2       12.36        7.24      4.26 o 
  -3  14   2       29.32       29.65      3.22 o 
  -2  14   2      124.82      134.91      4.78 o 
  -1  14   2       11.85       12.62      2.77 o 
   0  14   2        4.14        2.36      2.28 o 
   1  14   2       11.75       11.94      2.52 o 
   2  14   2      124.96      119.26      5.51 o 
   3  14   2       29.38       27.17      4.34 o 
   4  14   2       12.30       13.46      4.66 o 
   5  14   2        0.15        4.30      4.34 o 
   6  14   2        3.27        2.29      5.73 o 
  -6  15   2        2.30        1.00      8.19 o 
  -5  15   2        3.75        5.18      6.48 o 
  -4  15   2       35.61       36.22      4.48 o 
  -3  15   2      203.41      209.39      5.23 o 
  -2  15   2       44.34       43.85      3.00 o 
  -1  15   2       77.43       77.58      2.44 o 
   0  15   2       10.14       10.18      2.57 o 
   1  15   2       77.41       77.02      3.60 o 
   2  15   2       44.31       43.99      4.18 o 
   3  15   2      203.51      197.93      5.73 o 
   4  15   2       35.55       35.40      4.91 o 
   5  15   2        3.75        4.88      4.70 o 
   6  15   2        2.28        2.16      7.29 o 
  -5  16   2       13.11       14.26      6.83 o 
  -4  16   2       23.82       23.59      4.77 o 
  -3  16   2       39.12       43.76      3.61 o 
  -2  16   2       90.86       92.70      3.38 o 
  -1  16   2       23.58       22.12      2.47 o 
   0  16   2        5.25        4.05      2.22 o 
   1  16   2       23.53       21.98      2.46 o 
   2  16   2       91.09       89.15      4.13 o 
   3  16   2       39.11       36.92      3.60 o 
   4  16   2       23.78       22.12      3.86 o 
   5  16   2       13.13       19.35      4.87 o 
  -5  17   2        0.66        2.49      7.25 o 
  -4  17   2       10.01        8.11      6.93 o 
  -3  17   2       35.06       37.54      3.72 o 
  -2  17   2       74.56       76.85      3.33 o 
  -1  17   2        8.25        7.69      2.58 o 
   0  17   2       47.53       45.78      2.32 o 
   1  17   2        8.26        7.42      2.63 o 
   2  17   2       74.67       67.97      4.48 o 
   3  17   2       35.05       46.67      7.17 o 
   4  17   2       10.03       12.05      3.86 o 
   5  17   2        0.65        2.18      4.36 o 
  -5  18   2       10.48        6.16      7.48 o 
  -4  18   2       15.20       16.40      7.46 o 
  -3  18   2      106.93      117.54      5.17 o 
  -2  18   2       10.66        8.78      3.53 o 
  -1  18   2        5.72        3.71      2.78 o 
   0  18   2        6.20        7.39      2.50 o 
   1  18   2        5.74        5.45      2.83 o 
   2  18   2       10.63       10.76      3.32 o 
   3  18   2      106.76      103.20      5.84 o 
   4  18   2       15.30       17.29      4.21 o 
   5  18   2       10.53        9.53      5.52 o 
  -5  19   2       29.18       29.42      7.92 o 
  -4  19   2       43.83       51.35      7.85 o 
  -3  19   2       16.61       15.61      5.36 o 
  -2  19   2       12.68       11.26      3.77 o 
  -1  19   2       41.03       45.38      4.22 o 
   0  19   2      134.00      143.39      3.02 o 
   1  19   2       41.06       42.69      2.93 o 
   2  19   2       12.67       10.33      3.58 o 
   3  19   2       16.59       16.69      3.43 o 
   4  19   2       43.78       38.75      4.52 o 
   5  19   2       29.22       30.78      5.59 o 
  -5  20   2        7.33        5.08     14.96 o 
  -4  20   2       16.20        8.81      8.33 o 
  -3  20   2        5.07        2.04      7.40 o 
  -2  20   2        0.77        3.46      4.51 o 
  -1  20   2       35.21       32.59      3.74 o 
   0  20   2       35.81       42.85      2.80 o 
   1  20   2       35.32       38.18      3.05 o 
   2  20   2        0.77        3.70      3.02 o 
   3  20   2        5.10        5.28      3.29 o 
   4  20   2       16.16       13.35      4.89 o 
   5  20   2        7.28        7.89      5.86 o 
  -4  21   2        0.35       -1.34     11.12 o 
  -3  21   2        1.00        1.58      7.68 o 
  -2  21   2       14.76       16.24      4.22 o 
  -1  21   2       45.67       48.89      3.84 o 
   0  21   2      158.99      169.95      3.80 o 
   1  21   2       45.64       49.25      3.80 o 
   2  21   2       14.73       19.98      4.42 o 
   3  21   2        1.00        2.92      3.95 o 
   4  21   2        0.35        1.32      5.03 o 
  -4  22   2        0.67       -0.76     17.32 o 
  -3  22   2        1.26        0.67      8.06 o 
  -2  22   2        0.77        0.23      1.74 o 
  -1  22   2       28.59       29.63      4.23 o 
   0  22   2       33.33       40.82      2.94 o 
   1  22   2       28.52       29.39      4.00 o 
   2  22   2        0.77        3.56      2.54 o 
   3  22   2        1.25        2.26      4.24 o 
   4  22   2        0.66        2.11      5.61 o 
  -4  23   2        1.43        9.73     10.07 o 
  -3  23   2        2.26        3.82      8.69 o 
  -2  23   2        0.77        0.42      6.03 o 
  -1  23   2        8.04        3.79      4.52 o 
   0  23   2      201.81      205.34      7.84 o 
   1  23   2        8.05        8.98      4.17 o 
   2  23   2        0.76        0.93      3.45 o 
   3  23   2        2.27        3.17      4.95 o 
   4  23   2        1.45        1.38      9.51 o 
  -3  24   2        6.61       11.09      6.50 o 
  -2  24   2        5.02        5.93      6.06 o 
  -1  24   2        4.46        6.06      4.71 o 
   0  24   2        6.50       10.32      4.41 o 
   1  24   2        4.44        8.91      4.60 o 
   2  24   2        5.01        5.45      5.05 o 
   3  24   2        6.54        9.95      5.20 o 
  -3  25   2       10.39       16.03      7.20 o 
  -2  25   2        3.31        8.20      6.44 o 
  -1  25   2        0.38        3.45      6.26 o 
   0  25   2        5.57        4.09      7.28 o 
   1  25   2        0.36       -0.22      3.18 o 
   2  25   2        3.35        4.95      4.56 o 
   3  25   2       10.41       11.29      5.81 o 
  -2  26   2        7.10       10.37      6.98 o 
  -1  26   2        1.10        4.23      6.78 o 
   0  26   2        0.40        0.18      6.34 o 
   1  26   2        1.11        1.19      4.51 o 
   2  26   2        7.11        6.25      5.00 o 
  -2  27   2        4.78        3.85     10.51 o 
  -1  27   2        0.89        1.11     10.74 o 
   0  27   2        0.07       -0.73      8.33 o 
   1  27   2        0.89        3.00      5.92 o 
   2  27   2        4.75        4.72      6.00 o 
   0  28   2        0.24       -0.86      5.88 o 
   1   0   3      165.98      188.95      5.57 o 
   2   0   3       50.09       52.51      3.05 o 
   3   0   3       41.18       36.47      3.29 o 
   4   0   3        5.97        4.83      3.47 o 
   5   0   3        1.01        1.36      2.27 o 
   6   0   3        0.38        0.23      6.67 o 
  -6   1   3        1.09        3.94      8.49 o 
  -5   1   3        2.55        1.55      3.74 o 
  -4   1   3        7.68        8.06      3.59 o 
  -3   1   3       19.32       18.48      2.97 o 
  -2   1   3      145.03      153.60      3.92 o 
  -1   1   3        3.04       11.30      2.74 o 
   0   1   3       41.80       43.92      3.51 o 
   1   1   3        2.97       12.63      4.23 o 
   2   1   3      145.04      154.83      4.31 o 
   3   1   3       19.39       22.40      3.37 o 
   4   1   3        7.70        9.30      3.88 o 
   5   1   3        2.56        4.56      6.49 o 
   6   1   3        1.10        0.65      5.85 o 
  -6   2   3        0.90        1.21      8.30 o 
  -5   2   3        9.31        8.37      6.71 o 
  -4   2   3       25.30       24.48      3.54 o 
  -3   2   3       28.84       26.37      2.94 o 
  -2   2   3       80.91       89.27      3.02 o 
  -1   2   3       99.71      100.88      2.81 o 
   0   2   3       44.78       45.11      4.33 o 
   1   2   3       99.92       97.40      4.30 o 
   2   2   3       80.82       87.39      4.15 o 
   3   2   3       28.92       26.53      3.79 o 
   4   2   3       25.42       22.23      4.27 o 
   5   2   3        9.29        7.08      6.47 o 
   6   2   3        0.91       -0.58      7.82 o 
  -6   3   3        0.95        0.51      2.33 o 
  -5   3   3        5.00        6.90      6.70 o 
  -4   3   3       17.73       12.98      3.55 o 
  -3   3   3       15.25       13.44      2.93 o 
  -2   3   3       99.22       97.15      3.15 o 
  -1   3   3       21.49       23.99      2.82 o 
   0   3   3        5.40        5.42      3.58 o 
   1   3   3       21.68       21.81      4.56 o 
   2   3   3       99.16       95.35      6.39 o 
   3   3   3       15.22       15.21      4.47 o 
   4   3   3       17.76       16.53      5.04 o 
   5   3   3        4.99        4.56      7.56 o 
   6   3   3        0.96        0.28      9.69 o 
  -6   4   3        4.77        8.61      8.81 o 
  -5   4   3       11.31        5.81      6.86 o 
  -4   4   3       33.37       28.43      4.46 o 
  -3   4   3       53.12       58.77      2.91 o 
  -2   4   3       17.74       17.90      2.63 o 
  -1   4   3        0.49        0.15      1.63 o 
   0   4   3        1.72        1.59      2.34 o 
   1   4   3        0.50        0.51      4.46 o 
   2   4   3       17.79       17.02      4.06 o 
   3   4   3       52.98       57.95      4.42 o 
   4   4   3       33.34       31.70      4.87 o 
   5   4   3       11.26        8.98      7.23 o 
   6   4   3        4.76        3.89     14.26 o 
  -6   5   3        0.04        0.82      3.62 o 
  -5   5   3        7.43        6.98      7.00 o 
  -4   5   3        1.27        3.83      4.23 o 
  -3   5   3      124.43      127.39      2.96 o 
  -2   5   3       78.58       76.90      2.57 o 
  -1   5   3       14.99       13.15      2.70 o 
   0   5   3        8.65        7.64      2.59 o 
   1   5   3       14.92       13.85      3.65 o 
   2   5   3       78.46       80.49      4.18 o 
   3   5   3      124.50      123.65      4.68 o 
   4   5   3        1.28        3.79      4.24 o 
   5   5   3        7.42        7.79      7.30 o 
   6   5   3        0.04        0.54     13.84 o 
  -5   6   3        8.12       10.13      7.03 o 
  -4   6   3       68.81       66.14      4.32 o 
  -3   6   3       61.80       65.63      2.98 o 
  -2   6   3        7.08        6.20      3.33 o 
  -1   6   3       17.99       18.35      2.96 o 
   0   6   3       25.44       24.79      2.70 o 
   1   6   3       18.01       19.61      3.60 o 
   2   6   3        7.06        6.60      4.28 o 
   3   6   3       61.88       62.02      4.52 o 
   4   6   3       68.81       61.83      4.36 o 
   5   6   3        8.09       11.11      7.17 o 
   6   6   3        9.63       26.44     10.22 o 
  -5   7   3        0.76        1.32      7.09 o 
  -4   7   3        2.39        5.82      4.57 o 
  -3   7   3       40.05       48.63      3.05 o 
  -2   7   3       16.58       13.94      3.30 o 
  -1   7   3        5.32        5.35      3.10 o 
   0   7   3        4.38        8.88      3.68 o 
   1   7   3        5.39        5.28      3.74 o 
   2   7   3       16.68       14.84      4.40 o 
   3   7   3       40.00       45.29      4.09 o 
   4   7   3        2.36        4.79      4.42 o 
   5   7   3        0.76        0.41      2.49 o 
  -5   8   3       10.12        6.90      7.30 o 
  -4   8   3       38.46       37.29      4.71 o 
  -3   8   3       29.94       28.39      4.59 o 
  -2   8   3        6.96        7.11      3.45 o 
  -1   8   3       53.77       54.14      3.08 o 
   0   8   3       97.31       97.78      3.74 o 
   1   8   3       53.73       50.17      3.70 o 
   2   8   3        6.96        7.45      4.44 o 
   3   8   3       29.93       28.55      3.92 o 
   4   8   3       38.43       35.85      4.40 o 
   5   8   3       10.15        6.57      7.55 o 
  -5   9   3        1.15        1.01      5.06 o 
  -4   9   3        2.27        0.54      2.82 o 
  -3   9   3       29.94       31.00      4.85 o 
  -2   9   3       34.62       33.35      3.49 o 
  -1   9   3       19.33       18.52      3.95 o 
   0   9   3       38.82       36.01      3.78 o 
   1   9   3       19.40       20.75      3.70 o 
   2   9   3       34.74       37.34      3.87 o 
   3   9   3       29.94       28.59      4.12 o 
   4   9   3        2.26        2.19      6.44 o 
   5   9   3        1.14        0.06      1.70 o 
  -5  10   3        5.16        7.11      5.81 o 
  -4  10   3        4.46        3.28      5.63 o 
  -3  10   3        2.05        2.15      4.43 o 
  -2  10   3       11.31       12.45      3.62 o 
  -1  10   3       49.95       55.37      3.93 o 
   0  10   3        4.34        3.21      3.98 o 
   1  10   3       50.00       52.32      3.75 o 
   2  10   3       11.37       11.52      3.98 o 
   3  10   3        2.02        2.37      4.29 o 
   4  10   3        4.46        2.89      8.62 o 
   5  10   3        5.14        3.50      7.90 o 
  -5  11   3        1.52        0.27      1.13 o 
  -4  11   3        0.61        1.42      6.03 o 
  -3  11   3        6.39        5.14      5.29 o 
  -2  11   3       32.36       31.50      3.75 o 
  -1  11   3       43.93       45.30      4.15 o 
   0  11   3        1.88        2.06      4.03 o 
   1  11   3       43.94       45.87      3.95 o 
   2  11   3       32.32       30.92      3.63 o 
   3  11   3        6.33        4.96      4.40 o 
   4  11   3        0.60        0.56      1.49 o 
   5  11   3        1.49        1.16      9.19 o 
  -5  12   3        3.97        3.11      5.34 o 
  -4  12   3        0.16        1.95     10.73 o 
  -3  12   3       12.43       11.43      5.33 o 
  -2  12   3       38.24       43.82      5.86 o 
  -1  12   3        8.83        8.91      4.14 o 
   0  12   3       96.63      106.93      4.00 o 
   1  12   3        8.79        9.55      4.05 o 
   2  12   3       38.29       39.59      3.72 o 
   3  12   3       12.41       11.74      4.59 o 
   4  12   3        0.16       -0.44      6.88 o 
   5  12   3        3.98        2.11      3.81 o 
  -5  13   3        0.53       -1.02      5.61 o 
  -4  13   3        4.59        4.98      4.89 o 
  -3  13   3        3.70        2.17      5.44 o 
  -2  13   3       58.47       53.68      5.98 o 
  -1  13   3       31.92       32.53      4.42 o 
   0  13   3        3.39        4.02      4.34 o 
   1  13   3       31.91       31.92      4.17 o 
   2  13   3       58.42       57.15      3.88 o 
   3  13   3        3.77        4.67      4.71 o 
   4  13   3        4.59        2.05      7.20 o 
   5  13   3        0.52        5.36      6.19 o 
  -5  14   3        0.03       -1.70      7.51 o 
  -4  14   3        2.76        4.47      4.97 o 
  -3  14   3       10.40       10.49      5.70 o 
  -2  14   3       39.47       42.03      6.31 o 
  -1  14   3       16.75       19.05      4.61 o 
   0  14   3       10.04       11.69      4.44 o 
   1  14   3       16.92       22.25      4.38 o 
   2  14   3       39.41       36.81      4.00 o 
   3  14   3       10.41        8.55      4.33 o 
   4  14   3        2.76        2.84      7.17 o 
   5  14   3        0.03        1.83      3.94 o 
  -4  15   3       20.81       18.15      5.27 o 
  -3  15   3       25.94       30.82      4.52 o 
  -2  15   3       39.68       32.45      6.61 o 
  -1  15   3       10.19       12.33      4.82 o 
   0  15   3       25.76       22.05      4.60 o 
   1  15   3       10.11       10.51      4.58 o 
   2  15   3       39.63       37.72      4.17 o 
   3  15   3       25.93       26.59      4.45 o 
   4  15   3       20.81       20.46      7.74 o 
  -4  16   3        9.89       11.80      5.56 o 
  -3  16   3        0.35        3.40      4.40 o 
  -2  16   3        5.67        5.03      6.79 o 
  -1  16   3       15.50       12.46      6.44 o 
   0  16   3        2.54        3.19      4.74 o 
   1  16   3       15.53       12.89      4.75 o 
   2  16   3        5.70        5.73      4.44 o 
   3  16   3        0.34        1.92      4.78 o 
   4  16   3        9.89       12.92      7.73 o 
  -4  17   3       41.70       39.09      5.78 o 
  -3  17   3       22.08       19.16      5.52 o 
  -2  17   3        2.29        3.50      4.86 o 
  -1  17   3        3.95        1.86      6.72 o 
   0  17   3        1.26        2.51      5.02 o 
   1  17   3        3.94        4.13      4.97 o 
   2  17   3        2.30        2.97      4.58 o 
   3  17   3       22.15       20.94      5.97 o 
   4  17   3       41.74       42.23      5.68 o 
  -4  18   3        4.54        5.00      6.75 o 
  -3  18   3        3.40        5.54      5.72 o 
  -2  18   3        2.62        0.17      1.40 o 
  -1  18   3        0.75        3.00      5.35 o 
   0  18   3       46.17       53.25      5.10 o 
   1  18   3        0.74        2.11      4.72 o 
   2  18   3        2.60        2.71      5.49 o 
   3  18   3        3.40        3.38      6.39 o 
   4  18   3        4.54        7.34      5.23 o 
  -3  19   3       14.69       13.76      6.07 o 
  -2  19   3        3.25        6.13      5.45 o 
  -1  19   3        6.25        7.97      5.02 o 
   0  19   3        9.77       11.71      4.85 o 
   1  19   3        6.25        5.77      4.92 o 
   2  19   3        3.31        3.77      5.10 o 
   3  19   3       14.61       11.81      6.67 o 
  -3  20   3        2.77        0.64      3.18 o 
  -2  20   3        7.25       11.08      5.84 o 
  -1  20   3        4.11        3.81      5.42 o 
   0  20   3        2.44        2.43      5.17 o 
   1  20   3        4.07        3.01      5.19 o 
   2  20   3        7.23       11.79      5.33 o 
   3  20   3        2.75        8.19      5.27 o 
  -3  21   3        3.13        6.35      9.05 o 
  -2  21   3        5.72        7.59      6.15 o 
  -1  21   3       32.23       37.25      5.59 o 
   0  21   3       42.09       41.27      7.51 o 
   1  21   3       32.20       36.31      5.42 o 
   2  21   3        5.72        6.68      7.01 o 
   3  21   3        3.12        9.31      7.21 o 
  -2  22   3        2.53        3.56      6.46 o 
  -1  22   3       12.38       12.49      6.07 o 
   0  22   3       27.40       25.48      8.16 o 
   1  22   3       12.35       15.45      6.87 o 
   2  22   3        2.54        3.80      7.29 o 
  -1  23   3       27.28       25.48      6.51 o 
   0  23   3        3.36        6.27      8.66 o 
   1  23   3       27.29       22.83      7.29 o 
   2  23   3        3.43       19.15      8.63 o 
   0  24   3       20.55       23.11      9.17 o 
   1  24   3        4.45       25.31      8.05 o 
   0   0   4      131.59      142.24     10.07 o 
   1   0   4        1.18        3.32      7.02 o 
   2   0   4        0.84        1.22      7.26 o 
   3   0   4       11.35       14.65      7.44 o 
   4   0   4        1.62       -0.57      4.24 o 
  -4   1   4        0.73       -3.18     11.97 o 
  -3   1   4       11.79        9.89      7.07 o 
  -2   1   4        0.53        1.64      7.11 o 
  -1   1   4       12.53       10.05      7.34 o 
   0   1   4       14.28       23.88      7.38 o 
   1   1   4       12.54        9.96      7.10 o 
   2   1   4        0.54       -0.44      6.14 o 
   3   1   4       11.78       16.78      7.28 o 
   4   1   4        0.74       -0.70      6.52 o 
  -4   2   4        3.12       -0.95     11.79 o 
  -3   2   4        1.15       -1.30      8.63 o 
  -2   2   4        0.54       -1.47      5.95 o 
  -1   2   4        3.23        2.14      6.03 o 
   0   2   4        0.12        4.88      7.28 o 
   1   2   4        3.24        4.39      7.12 o 
   2   2   4        0.53        1.47      7.10 o 
   3   2   4        1.16        5.03     12.61 o 
   4   2   4        3.13        1.09      3.93 o 
  -4   3   4       12.92       15.71     14.50 o 
  -3   3   4       20.86       22.52      6.33 o 
  -2   3   4        1.49        1.35      7.32 o 
  -1   3   4        5.22        4.77      7.42 o 
   0   3   4        2.72        4.02      5.79 o 
   1   3   4        5.23        4.79      7.16 o 
   2   3   4        1.48        1.07      6.87 o 
   3   3   4       20.86       14.74      7.14 o 
   4   3   4       12.94       13.93      7.93 o 
  -4   4   4        3.48        4.87     15.06 o 
  -3   4   4       52.31       56.82      6.51 o 
  -2   4   4        3.09        6.20      6.33 o 
  -1   4   4        0.01        2.11      7.47 o 
   0   4   4        7.25        8.09      7.09 o 
   1   4   4        0.01        0.03      4.77 o 
   2   4   4        3.09        5.62      7.04 o 
   3   4   4       52.35       54.55      6.93 o 
   4   4   4        3.47        6.25      7.96 o 
  -4   5   4        4.58        0.38      5.96 o 
  -3   5   4       15.99       23.60      9.60 o 
  -2   5   4       27.65       29.08      5.83 o 
  -1   5   4        0.61        0.53      1.66 o 
   0   5   4        0.08        1.69      8.10 o 
   1   5   4        0.61       -0.25      1.61 o 
   2   5   4       27.65       28.66      7.32 o 
   3   5   4       15.98       21.54      7.23 o 
   4   5   4        4.56        3.86      7.78 o 
  -4   6   4        9.09       13.33     15.72 o 
  -3   6   4        7.29       14.58      9.29 o 
  -2   6   4       21.76       17.85      6.61 o 
  -1   6   4        1.84        2.57      8.05 o 
   0   6   4        2.90        4.38      7.42 o 
   1   6   4        1.83       -0.04      0.62 o 
   2   6   4       21.76       21.51      7.07 o 
   3   6   4        7.29        7.23      7.45 o 
   4   6   4        9.09        6.59      7.83 o 
  -4   7   4        2.27        1.33     10.60 o 
  -3   7   4       35.05       34.70      9.16 o 
  -2   7   4        3.99        6.12      6.60 o 
  -1   7   4        0.72        0.45      1.54 o 
   0   7   4        2.51        3.69      4.42 o 
   1   7   4        0.73        1.83     10.21 o 
   2   7   4        3.96        6.88      7.20 o 
   3   7   4       35.08       29.45      7.41 o 
   4   7   4        2.28        0.51      8.41 o 
  -3   8   4       24.61       21.79      9.85 o 
  -2   8   4       12.08       15.23      6.59 o 
  -1   8   4        6.65        4.96      6.57 o 
   0   8   4        0.64        0.22      4.98 o 
   1   8   4        6.63        7.54      7.33 o 
   2   8   4       12.15       18.58      7.27 o 
   3   8   4       24.58       24.91      7.46 o 
  -3   9   4        2.21        6.52     10.12 o 
  -2   9   4       19.24       24.43      9.11 o 
  -1   9   4        2.21        3.06      6.68 o 
   0   9   4       10.07       11.10      6.33 o 
   1   9   4        2.23        1.99      9.93 o 
   2   9   4       19.23       25.19      7.50 o 
   3   9   4        2.21        2.56      7.63 o 
  -3  10   4       10.67       11.72     10.21 o 
  -2  10   4       10.22       10.11      9.16 o 
  -1  10   4        6.53       10.88      6.90 o 
   0  10   4        8.97        7.83      6.50 o 
   1  10   4        6.56       12.64      6.30 o 
   2  10   4       10.20       10.01      7.58 o 
   3  10   4       10.66       10.58      7.89 o 
  -3  11   4        4.85        3.91     10.19 o 
  -2  11   4        5.14        5.97      9.52 o 
  -1  11   4       37.28       46.58      6.90 o 
   0  11   4        0.00        3.02      6.72 o 
   1  11   4       37.26       38.40      6.37 o 
   2  11   4        5.12        4.38      7.93 o 
   3  11   4        4.85        4.31      8.27 o 
  -3  12   4        0.02       -0.78     15.16 o 
  -2  12   4        1.73        3.01      9.76 o 
  -1  12   4       14.12       13.62      9.00 o 
   0  12   4       29.50       40.92      6.79 o 
   1  12   4       14.07       18.52      6.73 o 
   2  12   4        1.71        3.38      8.08 o 
   3  12   4        0.02        0.49      7.49 o 
  -2  13   4        1.82        2.91     10.01 o 
  -1  13   4        6.74        8.33      9.37 o 
   0  13   4       36.52       40.75      6.82 o 
   1  13   4        6.75        8.23      6.96 o 
   2  13   4        1.83        0.55      7.83 o 
  -2  14   4        0.55        0.28      7.12 o 
  -1  14   4       12.39       13.01      9.66 o 
   0  14   4        0.23        1.78      7.14 o 
   1  14   4       12.40       10.97      7.14 o 
   2  14   4        0.56        0.04      0.19 o 
  -2  15   4        0.32       -1.17      9.00 o 
  -1  15   4       11.22       12.86     10.07 o 
   0  15   4        0.13       -2.02      5.33 o 
   1  15   4       11.18        9.77      7.45 o 
   2  15   4        0.32        0.39      2.77 o 
  -1  16   4        3.34        0.94      3.49 o 
   0  16   4        0.50       -1.39      7.18 o 
   1  16   4        3.35        6.44      7.73 o 
   0  17   4        0.60       -0.70     11.54 o 
                                                 
